# Supplementary material for: Synovial Fluid and Serum MicroRNA Signatures in Equine Osteoarthritis
Source: Int J Mol Sci. 2025 Nov 19;26(22):11190. doi: 10.3390/ijms262211190 (PMC12652959; doi:10.3390/ijms262211190)
Supplement: Supplementary file 1 [file ijms-26-11190-s001.zip]

Archive with 1 entries (1 files):
- ijms-3960794-supplementary.pdf
